# Supplementary material for: Antitumoral Activity of a CDK9 PROTAC Compound in HER2-Positive Breast Cancer
Source: Int J Mol Sci. 2022 May 13;23(10):5476. doi: 10.3390/ijms23105476 (PMC9146359; doi:10.3390/ijms23105476)
Supplement: Supplementary file 1 [file ijms-23-05476-s001.zip]

Archive with 7 entries (7 files):
- Supplementary Figure S1.pdf
- Supplementary Figure S2.pdf
- Supplementary Figure S3.pdf
- Supplementary Figure S4.pdf
- Supplementary Figure S5.pdf
- Supplementary Figure S6.pdf
- Supplementary Table S1.xlsx
