# Supplementary material for: Antitumoral Activity of a CDK9 PROTAC Compound in HER2-Positive Breast Cancer
Source: Int J Mol Sci. 2022 May 13;23(10):5476. doi: 10.3390/ijms23105476 (PMC9146359; doi:10.3390/ijms23105476)
Supplement: Supplementary file 1 [file ijms-23-05476-s001.zip › Supplementary Table S1.xlsx]

## Sheet: Supplementary table 1
Antibody​	Reference​	Obtained by:​	Dilution​
CDK9	2316S	Cell Signaling Technology	1:1000
CDK7	sc-529	Santa Cruz Biotechnology	1:1000
CDK1	sc-54	Santa Cruz Biotechnology	1:1000
CDK2	610145 (C18520-050µg, old reference)	BD Transduction Laboratories™	1:1000
BCLXL	610212	BD Transduction Laboratories™	1:3000
BCL2	sc-7382	Santa Cruz Biotechnology	1:1000
XIAP	610717	BD Transduction Laboratories™	1:1000
RNA pol II	MMS-126R	Covance	1:1000
pRNA pol II	4735S	Cell Signaling Technology	1:5000
PARP	9542S	Cell Signaling Technology	1:2000
Caspase 3	610323	BD Transduction Laboratories™	1:10000
Caspase 8	9746S	Cell Signaling Technology	1:1000
Caspase 9	9502S	Cell Signaling Technology	1:1000
MCL1	sc-819	Santa Cruz Biotechnology	1:2000
pH2AX	2577S	Cell Signaling Technology	1:2000
GAPDH	sc-166574	Santa Cruz Biotechnology	1:10000
Calnexin (E-10)	sc-46669	Santa Cruz Biotechnology	1:10000
Calnexin​	ADI-SPA-860-F	Enzo Life Science	1:40000
Cyclin B	sc-245	Santa Cruz Biotechnology	1:3000
pCDK1Y15	9111S	Cell Signaling Technology	1:2000
Wee1	13084S	Cell Signaling Technology	1:2000
p21	2947S	Cell Signaling Technology	1:1000
Rabbit – IgG (HRP)	1706515	Bio-Rad Laboratories	1:10000
Mouse – IgG (HRP)	NA931	GE Healthcare	1:5000
